# Supplementary material for: Bacmid Expression of Granulovirus Enhancin En3 Accumulates in Cell Soluble Fraction to Potentiate Nucleopolyhedrovirus Infection
Source: Viruses. 2021 Jun 25;13(7):1233. doi: 10.3390/v13071233 (PMC8309998; doi:10.3390/v13071233)
Supplement: Supplementary file 1 [file viruses-13-01233-s001.zip]

Archive with 1 entries (1 files):
- viruses-1262242-supplementary.pdf
